# Supplementary material for: Evolution of Microplastics Released from Tea Bags into Water
Source: Polymers (Basel). 2025 Oct 7;17(19):2700. doi: 10.3390/polym17192700 (PMC12526631; doi:10.3390/polym17192700)
Supplement: Supplementary file 1 [file polymers-17-02700-s001.zip]

Archive with 1 entries (1 files):
- polymers-3901685-supplementary.pdf
